# Supplementary material for: Detection of 4a,5-dihydropravastatin as Impurity in the Cholesterol Lowering Drug Pravastatin
Source: Molecules. 2021 Aug 3;26(15):4685. doi: 10.3390/molecules26154685 (PMC8347671; doi:10.3390/molecules26154685)
Supplement: Supplementary file 1 [file molecules-26-04685-s001.zip]

Archive with 1 entries (1 files):
- molecules-1258737-supplementary.pdf
